# Supplementary material for: Development of a Probability-Based In Vitro Eye Irritation Screening Platform
Source: Bioengineering (Basel). 2024 Mar 26;11(4):315. doi: 10.3390/bioengineering11040315 (PMC11047661; doi:10.3390/bioengineering11040315)
Supplement: Supplementary file 1 [file bioengineering-11-00315-s001.zip]

Archive with 1 entries (1 files):
- bioengineering-2845071-supplementary.pdf
